# Supplementary material for: Histone deacetylase inhibitor resminostat in combination with sorafenib counteracts platelet-mediated pro-tumoral effects in hepatocellular carcinoma
Source: Sci Rep. 2021 May 5;11:9587. doi: 10.1038/s41598-021-88983-1 (PMC8100298; doi:10.1038/s41598-021-88983-1)
Supplement: Supplementary file 2 — Supplementary Information 2. [file 41598_2021_88983_MOESM2_ESM.xlsx]

## Sheet: Tabelle1
Cell line	Origin	EC50 [M]	EC50 [µM]	log(EC50) [M]
5637 (HTB-9)	bladder	1.12802e-06	1.12802	-5.94768
CLS439	bladder	7.80676e-07	0.780676	-6.10753
EJ28	bladder	4.59214e-06	4.59214	-5.33798
J82	bladder	5.68345e-06	5.68345	-5.24539
T24	bladder	9.37417e-07	0.937417	-6.02807
UMUC3	bladder	3.24309e-06	3.24309	-5.48904
MG63	bone	1.75469e-06	1.75469	-5.7558
MHHES1	bone	1.38265e-06	1.38265	-5.85929
RDES	bone	3.56921e-06	3.56921	-5.44743
SAOS2	bone	1.89387e-06	1.89387	-5.72265
U2OS	bone	1.16439e-06	1.16439	-5.9339
SF268	brain	2.18577e-06	2.18577	-5.66039
SF295	brain	2.53091e-06	2.53091	-5.59672
SKNAS	brain	3.5417e-06	3.5417	-5.45079
SKNSH	brain	3.66745e-06	3.66745	-5.43564
SNB75	brain	6.75109e-06	6.75109	-5.17063
U87MG	brain	5.55318e-06	5.55318	-5.25546
BT20	breast	1.31802e-06	1.31802	-5.88008
HS578T	breast	4.02663e-06	4.02663	-5.39506
JIMT1	breast	3.03124e-06	3.03124	-5.51838
MCF7	breast	1.69337e-06	1.69337	-5.77125
MDAMB231	breast	2.36435e-06	2.36435	-5.62629
MDAMB436	breast	7.152e-06	7.152	-5.14557
MDAMB468	breast	2.30169e-06	2.30169	-5.63795
MT3	breast	1.88851e-06	1.88851	-5.72388
SKBR3	breast	9.2956e-07	0.92956	-6.03172
C33A	cervix	1.54988e-06	1.54988	-5.8097
CASKI	cervix	2.63263e-06	2.63263	-5.57961
HELA	cervix	3.31537e-06	3.31537	-5.47947
CACO2	colon	1.7816e-06	1.7816	-5.74919
COLO205	colon	2.54449e-06	2.54449	-5.5944
COLO678	colon	7.61952e-06	7.61952	-5.11807
DLD1	colon	1.94999e-06	1.94999	-5.70997
HCT116	colon	7.918e-07	0.7918	-6.10138
HCT15	colon	2.07061e-06	2.07061	-5.6839
HT29	colon	2.99909e-06	2.99909	-5.52301
LOVO	colon	1.04802e-06	1.04802	-5.97963
SW620	colon	1.27352e-06	1.27352	-5.89499
786O	kidney	2.54124e-06	2.54124	-5.59496
ACHN	kidney	1.94913e-06	1.94913	-5.71016
CAKI1	kidney	3.27388e-06	3.27388	-5.48494
HEK293	kidney	4.7615e-06	4.7615	-5.32226
UO31	kidney	7.22314e-08	0.0722314	-7.14127
HEPG2	liver	5.03704e-07	0.503704	-6.29782
PLCPRF5	liver	3.42011e-06	3.42011	-5.46596
A549	lung	3.49816e-06	3.49816	-5.45616
CALU6	lung	2.92638e-06	2.92638	-5.53367
IMR90	lung	1.09351e-05	10.9351	-4.96118
NCIH292	lung	6.26803e-06	6.26803	-5.20287
NCIH358M	lung	4.3343e-06	4.3343	-5.36308
NCIH460	lung	2.11503e-06	2.11503	-5.67468
NCIH82	lung	7.7002e-07	0.77002	-6.1135
A204	muscle	9.06003e-07	0.906003	-6.04287
HS729	muscle	3.34987e-06	3.34987	-5.47497
RD	muscle	1.53133e-06	1.53133	-5.81493
TE671	muscle	1.33901e-06	1.33901	-5.87322
A2780	ovary	8.90176e-07	0.890176	-6.05052
EFO21	ovary	7.17234e-06	7.17234	-5.14434
IGROV1	ovary	1.88385e-06	1.88385	-5.72495
OVCAR3	ovary	3.54692e-06	3.54692	-5.45015
OVCAR4	ovary	4.04042e-06	4.04042	-5.39357
SKOV3	ovary	3.6865e-06	3.6865	-5.43339
ASPC1	pancreas	1.64969e-06	1.64969	-5.7826
BXPC3	pancreas	4.22522e-06	4.22522	-5.37415
MIAPACA2	pancreas	2.70989e-06	2.70989	-5.56705
PANC1	pancreas	6.78867e-06	6.78867	-5.16822
PANC1005	pancreas	5.73582e-06	5.73582	-5.2414
22RV1	prostate	1.44569e-06	1.44569	-5.83992
DU145	prostate	1.37515e-06	1.37515	-5.86165
PC3	prostate	1.68958e-06	1.68958	-5.77222
A431	skin	1.48931e-06	1.48931	-5.82702
MDAMB435	skin	2.11084e-06	2.11084	-5.67554
SKMEL28	skin	3.33999e-06	3.33999	-5.47626
SKMEL5	skin	1.70884e-06	1.70884	-5.7673
PBMC	Non-cancer	8.67977e-06	8.67977	-5.06149
